# Supplementary material for: Prevalence of vertical movement asymmetries at trot in Standardbred and Swedish Warmblood foals
Source: PLoS One. 2023 Apr 6;18(4):e0284105. doi: 10.1371/journal.pone.0284105 (PMC10079035; doi:10.1371/journal.pone.0284105)
Supplement: S1 File — Excel file with the data used for SWB foals. (XLSX) [file pone.0284105.s001.xlsx]

## Sheet: Measurments and Calculations
Foal	Date	Track	Withers Sensor 1 present, 0 absent	Strides Forelimbs	Strides Withers	Strides Hindlimbs	N_datapoints	mean_Outliers_mahal	mean_Stride_dur	mean_t0	mean_t1	mean_h2ampF	mean_absdiffmaxF	mean_absdiffminF	Left or right	HDmax mean sc	HDmax absolut	Above thresholds	HDmax SD sc	Percent	Evidence		Left or right	HDmin mean sc	HDmin absolut	Above thresholds	HDmin SD sc	Percent	Evidence	mean_h2ampW	mean_absdiffmaxW	mean_absdiffminW	mean_h2ampH	mean_absdiffmaxH	mean_absdiffminH	Left or right	PDmax mean sc	PDmax absolut	Above thresholds	PDmax SD sc	Percent	Evidence		Left or right	PDmin mean sc	PDmin absolut	Above thesholds	PDmin SD sc	Percent
1	2021-07-27	StraightLine	1	29	34	23	34	0.147059	0.650588	40587.4	40717.6	38.0765	-2.67374	-8.80512	LEFT	-1.2536	1.2536	NO	11.0686				LEFT	-4.53379	4.53379	NO	10.9278			33.3266	8.84861	4.13883	45.8694	-5.34945	3.04445	LEFT	-3.12419	3.12419	YES	4.09979	1.31227	WEAK		RIGHT	1.97494	1.97494	NO	3.51933
2	2021-07-28	StraightLine	1	32	36	27	36	0.111111	0.684583	15400	15536.9	43.0516	1.69124	-4.44826	RIGHT	0.765419	0.765419	NO	8.41307				LEFT	-2.40349	2.40349	NO	13.7324			46.0155	6.08514	-1.4581	50.3701	2.85813	2.25195	RIGHT	1.52336	1.52336	NO	3.09842				RIGHT	1.14239	1.14239	NO	4.69077
3	2021-08-02	StraightLine	1	41	45	45	45	0.0888889	0.691444	10896.8	11035.1	33.9242	4.12365	-3.67549	RIGHT	2.43616	2.43616	NO	6.53226				LEFT	-1.93118	1.93118	NO	12.349			54.5754	9.56505	9.24234	54.9004	-2.08411	-2.64928	LEFT	-0.825393	0.825393	NO	4.21354				LEFT	-1.36674	1.36674	NO	4.85071
4	2021-07-20	StraightLine	1	73	78	78	78	0.0641026	0.694038	15585.7	15724.5	43.477	-6.12698	13.3828	LEFT	-2.94094	2.94094	NO	6.3777				RIGHT	6.85708	6.85708	YES	4.85535	0.708079	MODERATE	43.8406	-4.54909	3.34559	49.7095	-0.221067	6.94714	RIGHT	0.092075	0.092075	NO	3.35378				RIGHT	4.15033	4.15033	YES	4.1153	0.99156
5	2021-08-03	StraightLine	1	39	39	38	39	0	0.755641	31735.7	31886.8	51.3012	0.875084	0.989293	RIGHT	0.073843	0.073843	NO	7.01579				RIGHT	0.269637	0.269637	NO	9.52672			65.5456	-4.88312	-2.20511	70.0902	-7.03799	0.772286	LEFT	-2.69041	2.69041	NO	3.55198				RIGHT	0.259782	0.259782	NO	4.78204
6	2021-07-14	StraightLine	1	20	22	21	22	0.0909091	0.640909	14179.1	14307.3	26.301	-3.5225	8.76959	LEFT	-3.38041	3.38041	NO	13.8782				RIGHT	7.41755	7.41755	YES	15.2541	2.05649	WEAK	30.9536	3.38269	-1.15988	45.9466	-8.55551	0.411096	LEFT	-4.45964	4.45964	YES	5.5362	1.2414	WEAK		RIGHT	0.624864	0.624864	NO	6.72734
7	2021-07-20	StraightLine	1	29	29	29	29	0	0.727931	11225.6	11371.2	49.9097	11.6017	7.4598	RIGHT	3.98145	3.98145	NO	9.51799				RIGHT	4.14737	4.14737	NO	7.11385			59.9088	8.03978	3.35881	62.4413	-8.83051	4.90042	LEFT	-3.83004	3.83004	YES	5.08679	1.32813	WEAK		RIGHT	2.39956	2.39956	NO	5.99607
8	2021-08-03	StraightLine	1	42	42	36	42	0	0.69381	14319.4	14458.2	33.9275	6.59935	-5.05012	RIGHT	4.00405	4.00405	NO	6.73161				LEFT	-3.55415	3.55415	NO	8.55991			54.9279	0.815543	-2.93198	50.8384	-4.3659	8.2644	LEFT	-2.27229	2.27229	NO	3.75324				RIGHT	4.82998	4.82998	YES	5.04334	1.04417
9	2021-07-20	StraightLine	1	45	47	46	47	0.0425532	0.779043	18058.9	18214.7	50.1931	-3.69295	3.21244	LEFT	-2.81762	2.81762	NO	6.695				RIGHT	4.13145	4.13145	NO	14.5555			80.0632	1.43322	-1.68435	70.9548	-1.33507	3.73404	LEFT	-0.413871	0.413871	NO	3.80284				RIGHT	1.54028	1.54028	NO	6.33611
10	2021-07-22	StraightLine	1	40	45	45	45	0.111111	0.620111	17545	17669	26.9422	-4.25348	7.42573	LEFT	-3.65699	3.65699	NO	8.93493				RIGHT	6.13045	6.13045	YES	11.52	1.87915	WEAK	37.6356	-2.63201	2.33095	42.4396	-2.68058	3.80992	LEFT	-1.62185	1.62185	NO	3.32686				RIGHT	2.74654	2.74654	NO	4.301
11	2021-08-03	StraightLine	1	36	50	48	50	0.28	0.7033	12265	12405.6	41.056	-4.60048	-6.3983	LEFT	-2.46568	2.46568	NO	4.6241				LEFT	-3.58838	3.58838	NO	8.73806			59.2663	3.69294	-0.125051	61.1196	1.75498	2.65842	RIGHT	0.783007	0.783007	NO	4.05103				RIGHT	1.27937	1.27937	NO	2.63847
12	2021-07-13	StraightLine	1	23	24	24	24	0.0416667	0.67625	25219.2	25354.4	32.2687	-11.2341	-17.8067	LEFT	-7.99216	7.99216	YES	8.4059	1.05177	MODERATE		LEFT	-11.6461	11.6461	YES	17.9194	1.53866	WEAK	44.7845	-4.18661	-3.95609	53.1071	-2.15141	-0.450479	LEFT	-1.05745	1.05745	NO	5.22141				LEFT	-0.334253	0.334253	NO	4.92696
13	2021-07-09	StraightLine	1	46	46	42	46	0	0.682283	8384.54	8521	32.4551	-6.53769	5.24528	LEFT	-4.55283	4.55283	NO	7.66183				RIGHT	3.56681	3.56681	NO	12.112			46.2139	7.12516	0.286076	53.027	-10.4148	-2.03121	LEFT	-5.104	5.104	YES	3.73001	0.7308	MODERATE		LEFT	-1.23204	1.23204	NO	6.28587
14	2021-08-03	StraightLine	1	43	49	49	49	0.122449	0.698469	12542.8	12682.5	41.1054	-5.13934	-6.68169	LEFT	-2.84515	2.84515	NO	6.06898				LEFT	-3.93981	3.93981	NO	6.90937			62.9469	-5.76751	1.20614	57.1907	-1.88931	5.2077	LEFT	-0.896677	0.896677	NO	3.13817				RIGHT	2.75667	2.75667	NO	3.30879
15	2021-07-20	StraightLine	1	67	75	75	75	0.106667	0.646733	12453.2	12582.5	38.1686	-1.06541	-7.10935	LEFT	-0.487267	0.487267	NO	5.82298				LEFT	-4.29252	4.29252	NO	4.9048			47.3881	1.14291	3.41567	50.8537	-14.0097	0.312915	LEFT	-7.2525	7.2525	YES	2.15466	0.297092	STRONG		RIGHT	0.147393	0.147393	NO	3.13165
16	2021-07-13	StraightLine	1	38	42	42	42	0.0952381	0.729762	8735.21	8881.17	32.2362	-3.72771	3.04752	LEFT	-2.78489	2.78489	NO	4.35166				RIGHT	3.5003	3.5003	NO	12.6294			59.3045	1.67155	12.7292	71.141	2.27996	5.72549	RIGHT	0.78519	0.78519	NO	3.66139				RIGHT	2.39836	2.39836	NO	4.35692
17	2021-07-09	StraightLine	1	29	31	28	31	0.0645161	0.662581	10306.2	10438.7	32.8382	2.20569	15.4399	RIGHT	1.52891	1.52891	NO	6.81332				RIGHT	10.7478	10.7478	YES	9.60024	0.893232	MODERATE	37.9304	-3.05738	-5.8423	47.8151	-6.43468	-1.40539	LEFT	-3.66978	3.66978	YES	5.50133	1.49909	WEAK		LEFT	-0.902572	0.902572	NO	4.90003
18	2021-07-22	StraightLine	1	33	34	31	34	0.0294118	0.639412	24884.2	25012.1	35.5588	1.89719	3.56784	RIGHT	1.16401	1.16401	NO	6.44893				RIGHT	2.08839	2.08839	NO	7.70633			40.1344	-3.53096	-1.25723	43.8252	-1.0712	1.80839	LEFT	-0.673148	0.673148	NO	3.49861				RIGHT	1.28861	1.28861	NO	4.34078
19	2021-07-12	StraightLine	1	40	47	46	47	0.148936	0.640532	17313.6	17441.7	38.6166	-3.50799	7.58751	LEFT	-2.09304	2.09304	NO	6.31854				RIGHT	4.27503	4.27503	NO	5.53693			36.0875	-4.98317	2.38364	48.5323	-2.41625	1.80441	LEFT	-1.30968	1.30968	NO	2.69138				RIGHT	1.13561	1.13561	NO	3.31789
20	2021-08-12	StraightLine	1	49	56	55	56	0.125	0.664464	27101.2	27234.1	29.1742	1.49516	2.16934	RIGHT	1.13431	1.13431	NO	7.71062				RIGHT	1.77311	1.77311	NO	10.1519			44.3086	-2.0221	2.8642	49.4963	2.17104	2.05403	RIGHT	1.26715	1.26715	NO	2.75268				RIGHT	1.20538	1.20538	NO	2.64211
21	2021-07-22	StraightLine	1	55	68	68	68	0.191176	0.660956	12817	12949.2	40.5113	5.11767	1.63986	RIGHT	2.91144	2.91144	NO	9.87578				RIGHT	1.04285	1.04285	NO	8.13606			49.5997	3.31888	1.73553	54.7908	2.14576	0.781499	RIGHT	1.00161	1.00161	NO	4.88541				RIGHT	0.419843	0.419843	NO	4.53262
22	2021-07-20	StraightLine	1	86	95	94	95	0.0947368	0.692211	19972.7	20111.1	41.8033	-12.501	-0.241038	LEFT	-6.88158	6.88158	YES	9.66745	1.40483	WEAK		LEFT	-0.0153329	0.0153329	NO	9.88948			42.3724	-8.43307	-11.2809	56.1453	-0.713458	-4.97518	LEFT	-0.346074	0.346074	NO	3.95874				LEFT	-2.7338	2.7338	NO	3.12085
23	2021-07-13	StraightLine	1	54	69	56	69	0.217391	0.631232	18938.1	19064.3	29.4992	-0.942589	-0.0818421	LEFT	-0.823364	0.823364	NO	5.78965				LEFT	-0.558561	0.558561	NO	10.3165			34.8075	-2.1358	-1.11771	43.7112	-2.34459	0.970377	LEFT	-1.41033	1.41033	NO	3.51243				RIGHT	0.717242	0.717242	NO	3.41668
24	2021-07-20	StraightLine	1	36	36	36	36	0	0.752083	9977.89	10128.3	65.0768	0.972011	3.95226	RIGHT	0.228834	0.228834	NO	4.18708				RIGHT	1.46744	1.46744	NO	4.16983			59.1687	-9.6756	11.002	76.6065	4.76367	0.206435	RIGHT	1.57754	1.57754	NO	2.6857				RIGHT	0.156077	0.156077	NO	2.86558
25	2021-08-13	StraightLine	1	50	70	70	70	0.285714	0.6185	25705.3	25829	20.6524	-9.04885	-6.45405	LEFT	-12.0118	12.0118	YES	24.8657	2.07012	WEAK		LEFT	-7.28631	7.28631	YES	21.0662	2.8912	WEAK	26.9426	-11.7918	-7.71846	41.8384	7.23691	4.67667	RIGHT	4.57207	4.57207	YES	4.14161	0.905849	MODERATE		RIGHT	3.36708	3.36708	YES	4.83287	1.43533
26	2021-08-12	StraightLine	0	33	0	38	41		0.716826						LEFT	-2.08649	2.08649	NO	11.804				LEFT	-1.39035	1.39035	NO	15.7775									RIGHT	1.58989	1.58989	NO	3.78274				RIGHT	2.01841	2.01841	NO	4.93758
27	2018-08-20	L and R	1	59	81	63	81		0.616593						RIGHT	1.32795	1.32795	NO	10.3207				LEFT	-4.73863	4.73863	NO	17.0318									LEFT	-1.20069	1.20069	NO	4.22828				RIGHT	1.99656	1.99656	NO	6.48223
28	2021-07-12	StraightLine	1	34	40	35	42	0.190476	0.696071	13467.4	13606.6	47.7574	-1.23971	-8.46712	LEFT	-0.58041	0.58041	NO	1.87596				LEFT	-4.15187	4.15187	NO	5.09752			49.2644	4.93794	4.13471	58.8604	-5.51013	0.662021	LEFT	-2.40562	2.40562	NO	2.60595				RIGHT	0.295044	0.295044	NO	2.64973
29	2021-07-07	StraightLine	1	22	24	24	24	0.0833333	0.685417	8744.58	8881.67	41.5972	7.12906	9.8642	RIGHT	3.6782	3.6782	NO	4.12159				RIGHT	5.45879	5.45879	NO	6.94757			38.3965	2.4028	7.28343	50.4987	2.05884	-1.73759	RIGHT	1.11843	1.11843	NO	2.51606				LEFT	-0.950601	0.950601	NO	4.74339
30	2021-07-07	StraightLine	1	39	42	41	42		0.629792						RIGHT	8.73867	8.73867	YES	16.1927	1.853	WEAK		LEFT	-12.082	12.082	YES	18.9919	1.57192	WEAK							RIGHT	5.4618	5.4618	YES	15.4687	2.83216	WEAK		RIGHT	0.915401	0.915401	NO	14.6454
31	2018-08-08	StraightLine	1	34	34	34	34	0	0.666765	10917.5	11050.8	20.8047	-0.717446	11.8052	LEFT	-0.405241	0.405241	NO	7.88329				RIGHT	12.6359	12.6359	YES	7.71348	0.610442	MODERATE	32.5294	-3.74191	9.00699	38.2153	2.9249	-0.0469094	RIGHT	2.00628	2.00628	NO	1.78561				LEFT	-0.0258505	0.0258505	NO	1.86114
Measurments from foals used to combine measurments with few steps
26a	2021-08-12	StraightLine	0	18	0	24	24	0.25	0.685417	13285	13422.1	46.0203	-5.51138	-1.50495		-2.44433			4.66736					-0.986124			7.53039						50.4983	2.97548	0.641796		1.50801			3.4874					0.313608			3.41111
26b	2021-08-12	StraightLine	0	15	0	14	17	0.117647	0.748235	20980.5	21130.1	44.8933	-2.86443	-6.81277		-1.72866			10.842					-1.79458			13.8644						65.1495	4.14513	8.27967		1.67178			1.46532					3.72321			3.56988
27a	2018-08-20	LungeLeft	1	29	51	38	51	0.431373	0.620686	8045.63	8169.76	25.9089	-1.73359	-8.15738		-1.78336			5.32314					-7.20286			9.58598			39.4512	1.39551	3.52499	46.5905	0.459149	5.77749		0.167566			2.92954					3.76189			4.54502
27b	2018-08-20	StraightLine	1	30	30	25	30	0	0.6125	6337.2	6459.7	26.1904	4.5114	-0.991479		4.43927			8.842					-2.27439			14.078			34.9384	1.80951	4.93738	43.6323	-4.04851	0.432633		-2.56894			3.04895					0.231235			4.62191
30a	2021-07-07	StraightLine	1	24	24	24	24	0	0.63125	7404.71	7530.96	29.2552	-1.4823	-23.9661		-1.13599			5.12437					-17.7848			11.5204			30.1639	2.07222	-6.74243	41.3986	8.75638	-2.67202		5.56759			3.08722					-1.99804			2.99331
30b	2021-07-07	StraightLine	1	15	18	17	18	0.166667	0.628333	4995.11	5120.78	23.641	17.8038	-6.83271		18.6133			15.3605					-6.37912			15.0988			28.8534	13.1759	-0.526462	35.7578	5.94101	3.76028		5.356			15.1575					3.82884			14.3362
[truncated: 14 more columns]
