# Supplementary material for: Prevalence of vertical movement asymmetries at trot in Standardbred and Swedish Warmblood foals
Source: PLoS One. 2023 Apr 6;18(4):e0284105. doi: 10.1371/journal.pone.0284105 (PMC10079035; doi:10.1371/journal.pone.0284105)
Supplement: S2 File — Excel file with the data used for STB foals. (XLSX) [file pone.0284105.s002.xlsx]

## Sheet: Measurment and calculations
Foal	Date	WithersSensor	Strides Forelimb	Strides Hindlimbs	Strides Withers	N_datapoints	mean_Outliers_mahal	mean_Stride_dur	mean_t0	mean_t1	mean_h2ampF	mean_absdiffmaxF	mean_absdiffminF	Left or right	HDmax mean sc	HDmax absolut	Above thresholds	HDmax SD sc	Percent	Evidence		Left or right	HDmin mean sc	HDmin absolut	Above thresholds	HDmin SD sc	Percent	Evidence	mean_h2ampW	mean_absdiffmaxW	mean_absdiffminW	mean_h2ampH	mean_absdiffmaxH	mean_absdiffminH	Left or right	PDmax mean sc	PDmax Absolut	Above thresholds	PDmax SD sc	Percent	Evidence		Left or right	PDmin mean sc	PDmin Absolut	Above thresholds	PDmin SD sc	Percent	Evidence
107	2019-05-21	1	30	38	36	39	0.230769	0.581026	22472.5	22588.7	27.9604	-8.4753	-5.38794	LEFT	-7.32935	7.32935	YES	28.5919	3.90101	WEAK		LEFT	-4.28873	4.28873	NO	17.6077			29.5323	6.16433	1.70135	32.8852	3.54318	-2.24481	RIGHT	5.59664	5.59664	YES	20.9328	3.74025	WEAK		LEFT	-1.02487	1.02487	NO	10.9865
110	2019-06-13	1	49	49	49	49	0	0.595612	13524.7	13643.8	21.95	6.69271	0.409037	RIGHT	6.8033	6.8033	YES	10.4644	1.53814	WEAK		RIGHT	1.4945	1.4945	NO	20.8779			36.3445	-2.233	1.88175	38.2662	-0.160207	3.94778	LEFT	-0.167507	0.167507	NO	3.24161				RIGHT	3.11226	3.11226	YES	4.63499	1.48927	WEAK
35	2019-06-25	1	25	45	45	45	0.444444	0.605444	16713.7	16834.8	38.036	16.9341	5.76785	RIGHT	9.95886	9.95886	YES	11.9582	1.20076	WEAK		RIGHT	3.36003	3.36003	NO	7.29103			36.0558	9.72105	-4.81451	39.6108	-7.34171	1.81998	LEFT	-4.74045	4.74045	YES	4.98161	1.05087	MODERATE		RIGHT	1.50886	1.50886	NO	7.62042
38	2019-05-07	1	50	50	50	50	0	0.6039	18766.4	18887.2	24.9353	2.81875	-11.5167	RIGHT	2.58681	2.58681	NO	8.13567				LEFT	-10.5283	10.5283	YES	14.2237	1.35101	WEAK	29.6638	0.219902	2.38795	40.6987	0.415688	0.857863	RIGHT	0.359866	0.359866	NO	3.48593				RIGHT	0.866967	0.866967	NO	5.566
39	2019-06-25	1	42	56	56	56	0.25	0.565714	22492.4	22605.5	22.8109	-2.91554	2.11668	LEFT	-3.13866	3.13866	NO	18.6269				RIGHT	1.80888	1.80888	NO	14.6423			32.3043	2.75245	-1.18734	29.9848	-3.46032	5.27213	LEFT	-3.15242	3.15242	YES	6.95273	2.20552	WEAK		RIGHT	5.38066	5.38066	YES	8.23264	1.53004	WEAK
4	2019-05-21	1	29	37	51	51	0.431373	0.61902	18667.8	18791.6	27.5731	4.76233	-3.61231	RIGHT	4.68067	4.68067	NO	27.3363				LEFT	-3.1891	3.1891	NO	14.5869			35.7036	2.13167	2.50808	34.4179	-2.86594	-2.40079	LEFT	-1.86033	1.86033	NO	9.09362				LEFT	-2.0792	2.0792	NO	8.40499
5	2019-05-14	1	51	48	51	51	0	0.580196	19273.4	19389.4	30.515	-4.34971	14.2588	LEFT	-3.69013	3.69013	NO	24.6504				RIGHT	11.3401	11.3401	YES	14.5841	1.28607	WEAK	26.7128	-3.90155	8.9844	31.1938	-11.8172	-8.6875	LEFT	-9.93624	9.93624	YES	6.80575	0.684942	MODERATE		LEFT	-8.37237	8.37237	YES	11.7641	1.40511	WEAK
72	2019-06-04	1	67	85	87	87	0.229885	0.596667	22567.9	22687.2	23.933	-12.3676	2.85887	LEFT	-12.4779	12.4779	YES	25.3715	2.03331	WEAK		RIGHT	2.84438	2.84438	NO	13.5344			35.6329	-6.19221	-0.102103	35.7048	2.17524	-0.368835	RIGHT	1.45192	1.45192	NO	4.60126				LEFT	-0.558708	0.558708	NO	7.34387
88	2019-05-14	1	32	32	35	35	0.0857143	0.624429	39448	39572.9	35.0083	-1.57595	6.33737	LEFT	-1.65476	1.65476	NO	16.5514				RIGHT	4.53279	4.53279	NO	15.1874			38.7458	0.269896	-6.51137	36.9318	-3.29812	4.01673	LEFT	-2.19353	2.19353	NO	6.29424				RIGHT	4.35353	4.35353	YES	12.3215	2.83022	WEAK
90	2019-05-14	1	36	28	38	38	0.0526316	0.627237	8419	8544.45	30.3367	19.0489	9.48725	RIGHT	13.6443	13.6443	YES	11.3714	0.833422	MODERATE		RIGHT	7.00786	7.00786	YES	10.6432	1.51876	WEAK	40.8126	3.93146	13.9483	39.2269	4.65493	8.54977	RIGHT	3.05929	3.05929	YES	3.6035	1.17789	MODERATE		RIGHT	6.52678	6.52678	YES	6.57765	1.00779	MODERATE
91	2019-06-25	1	51	28	54	54	0.0555556	0.628704	14840.8	14966.5	33.3498	-3.39709	-3.37896	LEFT	-2.17171	2.17171	NO	11.2643				LEFT	-2.2245	2.2245	NO	13.1794			46.9916	1.51863	-2.7729	45.8366	3.0804	-0.267286	RIGHT	1.70704	1.70704	NO	3.36736				LEFT	-0.272884	0.272884	NO	4.01206
105	2018-06-12	1	20	20	20	20	0	0.58275	12910.5	13027.1	19.892	19.4952	5.5443	RIGHT	21.9905	21.9905	YES	20.5906	0.93634	MODERATE		RIGHT	7.14825	7.14825	YES	14.278	1.99742	WEAK	21.3462	7.63695	-2.26646	24.653	0.440626	-0.11039	RIGHT	0.414828	0.414828	NO	3.45162				LEFT	-0.292276	0.292276	NO	7.21965
16	2018-06-13	1	44	37	43	46	0.0434783	0.636413	23350.3	23477.6	22.8584	4.92085	-14.0152	RIGHT	5.61429	5.61429	NO	12.8329				LEFT	-15.6336	15.6336	YES	15.7695	1.00869	MODERATE	24.566	1.18477	-1.59718	23.2475	-1.59332	2.4971	LEFT	-2.00443	2.00443	NO	7.60364				RIGHT	3.26486	3.26486	YES	8.2817	2.53662	WEAK
22	2018-06-12	1	24	24	24	24	0	0.605625	7128.92	7250.04	23.2952	-2.56782	4.02411	LEFT	-2.54312	2.54312	NO	17.2428				RIGHT	3.80688	3.80688	NO	8.76532			26.0362	1.31842	-4.56859	27.6361	1.81406	3.10532	RIGHT	1.92478	1.92478	NO	3.1962				RIGHT	3.62124	3.62124	YES	6.43182	1.77614	WEAK
48	2018-06-12	1	28	29	29	29	0.0344828	0.581724	10161.7	10278	18.7911	-9.61862	-15.2009	LEFT	-11.9265	11.9265	YES	12.7832	1.07183	MODERATE		LEFT	-19.3826	19.3826	YES	20.0582	1.03485	MODERATE	25.7234	-5.61135	0.0273543	25.1797	2.59511	5.1584	RIGHT	2.64713	2.64713	NO	3.55711				RIGHT	6.14931	6.14931	YES	6.38219	1.03787	MODERATE
68	2018-06-12	1	33	31	35	35	0.0571429	0.591714	13927.6	14045.9	19.554	-0.395999	-6.83998	LEFT	-1.77509	1.77509	NO	17.2306				LEFT	-8.6128	8.6128	YES	13.1821	1.53052	WEAK	21.5774	1.36467	1.07093	23.0319	2.62018	1.3958	RIGHT	3.2172	3.2172	YES	7.09881	2.20652	WEAK		RIGHT	1.40526	1.40526	NO	7.4499
70	2018-06-12	1	28	31	30	31	0.0967742	0.59129	7308.06	7426.32	19.8684	-2.87025	-0.92484	LEFT	-3.49044	3.49044	NO	10.6003				LEFT	-1.35722	1.35722	NO	11.4808			21.6483	-6.27617	2.42595	25.0921	5.39289	6.44927	RIGHT	6.07605	6.07605	YES	8.69017	1.43023	WEAK		RIGHT	8.28069	8.28069	YES	8.49317	1.02566	MODERATE
80	2018-06-12	1	46	50	50	50	0.08	0.6087	14993.8	15115.5	25.3555	5.53163	-2.31184	RIGHT	4.76463	4.76463	NO	6.91767				LEFT	-2.0495	2.0495	NO	6.60127			24.854	3.67903	-0.886408	28.7321	-2.96544	0.828973	LEFT	-2.69623	2.69623	NO	2.155				RIGHT	0.852014	0.852014	NO	3.29253
86	2018-06-12	1	22	21	22	22	0	0.579318	13367.3	13483.2	20.562	-4.31621	-6.72609	LEFT	-5.98096	5.98096	NO	23.699				LEFT	-8.82215	8.82215	YES	15.5723	1.76513	WEAK	20.8769	0.404849	-0.352986	26.0467	-1.58999	-1.41316	LEFT	-2.342	2.342	NO	9.59307				LEFT	-1.44254	1.44254	NO	5.96786
15	2019-05-28	1	25	28	28	29	0.137931	0.622241	22341.9	22466.4	32.6603	9.92863	-7.96196	RIGHT	7.26156	7.26156	YES	8.27544	1.13962	MODERATE		LEFT	-5.92964	5.92964	NO	8.39914			35.864	1.21095	2.67248	37.3276	-0.683546	2.40682	LEFT	-0.411688	0.411688	NO	3.33805				RIGHT	2.01226	2.01226	NO	5.4546
52	2019-05-28	1	58	50	59	59	0.0169492	0.596186	11144.4	11263.7	29.1369	5.93694	-6.18815	RIGHT	4.13626	4.13626	NO	11.315				LEFT	-5.33461	5.33461	NO	15.5187			32.5146	3.16907	-6.83509	39.869	-2.34952	3.76585	LEFT	-1.50041	1.50041	NO	3.66668				RIGHT	2.94797	2.94797	NO	4.4568
60	2019-05-28	1	36	35	36	36	0	0.641389	14092	14220.2	30.8731	-2.11554	1.32051	LEFT	-1.23257	1.23257	NO	8.10008				RIGHT	0.774697	0.774697	NO	12.0979			43.5818	5.94271	2.36743	44.2019	-2.38141	6.2738	LEFT	-1.50431	1.50431	NO	3.6211				RIGHT	4.30085	4.30085	YES	4.57801	1.06444	MODERATE
99	2019-05-28	1	53	58	58	58	0.0862069	0.60931	10736	10857.8	19.6687	-10.6316	-15.2116	LEFT	-12.5704	12.5704	YES	10.5265	0.837406	MODERATE		LEFT	-18.0176	18.0176	YES	14.2792	0.792516	MODERATE	36.2946	-11.4664	-4.55082	33.2718	-3.36988	-0.251935	LEFT	-2.67155	2.67155	NO	5.00994				LEFT	-0.139221	0.139221	NO	5.44615
			Most and least strides:
			85
			20
			Mean strides:
			38.8913
			SD strides:
			13.8616
[truncated: 13 more columns]
